# Supplementary material for: A prenatal acoustic signal of heat reduces a biomarker of chronic stress at adulthood across seasons
Source: Front Physiol. 2024 Mar 29;15:1348993. doi: 10.3389/fphys.2024.1348993 (PMC11009423; doi:10.3389/fphys.2024.1348993)
Supplement: Supplementary file 2 [file DataSheet1.csv]

sampling_date	sampling_period	month	birdID	slideID	heterophil	lymphocyte	monocyte	eosinophil	basophil	HLR	sampling_within_60min	mass	sex	playback	nest_temperature(above_ambient)	t2d_min	t2d_max	t5d_min	t5d_max	t7d_min	t7d_max	weather_trend
01/02/2018	Feb-18	Feb	196	196_Feb-18	31	55	14	0	0	0.56	no	12.86	female	heatcall	4.06	14.2	19.4	17.06	27.82	17.07	26.89	cooling
01/02/2018	Feb-18	Feb	138	138_Feb-18	23	60	17	0	0	0.38	yes	12.32	male	heatcall	3.64	14.2	19.4	17.06	27.82	17.07	26.89	cooling
01/02/2018	Feb-18	Feb	186	186_Feb-18	24	58	18	0	0	0.41	no	12.06	female	control	4.15	14.2	19.4	17.06	27.82	17.07	26.89	cooling
01/02/2018	Feb-18	Feb	193	193_Feb-18	42	53	5	0	0	0.79	no	11.94	male	control	4.06	14.2	19.4	17.06	27.82	17.07	26.89	cooling
01/02/2018	Feb-18	Feb	220	220_Feb-18	45	46	9	0	0	0.98	yes	13.88	male	heatcall	4.64	14.2	19.4	17.06	27.82	17.07	26.89	cooling
01/02/2018	Feb-18	Feb	151	151_Feb-18	36	51	13	0	0	0.71	yes	12.79	female	control	3.81	14.2	19.4	17.06	27.82	17.07	26.89	cooling
01/02/2018	Feb-18	Feb	123	123_Feb-18	39	46	15	0	0	0.85	no	12.42	male	control	6.17	14.2	19.4	17.06	27.82	17.07	26.89	cooling
01/02/2018	Feb-18	Feb	158	158_Feb-18	33	58	9	0	0	0.57	yes	12.61	male	control	4.95	14.2	19.4	17.06	27.82	17.07	26.89	cooling
01/02/2018	Feb-18	Feb	92	92_Feb-18	25	61	12	2	0	0.41	yes	12.1	male	control	4.22	14.2	19.4	17.06	27.82	17.07	26.89	cooling
01/02/2018	Feb-18	Feb	214	214_Feb-18	42	46	12	0	0	0.91	yes	10.28	female	control	4.36	14.2	19.4	17.06	27.82	17.07	26.89	cooling
01/02/2018	Feb-18	Feb	113	113_Feb-18	33	46	20	1	0	0.72	yes	11.92	male	control	4.53	14.2	19.4	17.06	27.82	17.07	26.89	cooling
01/02/2018	Feb-18	Feb	93	93_Feb-18	50	47	3	0	0	1.06	yes	10.71	female	control	3.16	14.2	19.4	17.06	27.82	17.07	26.89	cooling
01/02/2018	Feb-18	Feb	226	226_Feb-18	27	48	25	0	0	0.56	yes	10.73	male	control	4.64	14.2	19.4	17.06	27.82	17.07	26.89	cooling
01/02/2018	Feb-18	Feb	146	146_Feb-18	28	55	16	1	0	0.51	yes	14.77	female	control	3.66	14.2	19.4	17.06	27.82	17.07	26.89	cooling
01/02/2018	Feb-18	Feb	87	87_Feb-18	37	46	15	2	0	0.8	no	12.8	female	control	4.22	14.2	19.4	17.06	27.82	17.07	26.89	cooling
01/02/2018	Feb-18	Feb	218	218_Feb-18	57	42	1	0	0	1.36	no	10.39	female	control	4.36	14.2	19.4	17.06	27.82	17.07	26.89	cooling
01/02/2018	Feb-18	Feb	154	154_Feb-18	33	53	14	0	0	0.62	yes	13.22	male	control	4.14	14.2	19.4	17.06	27.82	17.07	26.89	cooling
01/02/2018	Feb-18	Feb	221	221_Feb-18	17	71	12	0	0	0.24	yes	12.98	female	control	4.64	14.2	19.4	17.06	27.82	17.07	26.89	cooling
01/02/2018	Feb-18	Feb	207	207_Feb-18	42	44	14	0	0	0.95	yes	11.47	female	heatcall	4.11	14.2	19.4	17.06	27.82	17.07	26.89	cooling
10/09/2019	Sep-19	Sep	87	87_Sep-19	38	47	15	0	0	0.81	yes	13.79	female	control	4.22	6.5	13.25	7.16	14.32	7.06	15.5	cooling
10/09/2019	Sep-19	Sep	150	150_Sep-19	28	58	13	1	0	0.48	yes	13.11	female	control	3.81	6.5	13.25	7.16	14.32	7.06	15.5	cooling
10/09/2019	Sep-19	Sep	96	96_Sep-19	23	38	39	0	0	0.61	yes	11.84	male	heatcall	5.31	6.5	13.25	7.16	14.32	7.06	15.5	cooling
10/09/2019	Sep-19	Sep	102	102_Sep-19	22	63	15	0	0	0.35	yes	11.39	male	control	5.16	6.5	13.25	7.16	14.32	7.06	15.5	cooling
10/09/2019	Sep-19	Sep	135	135_Sep-19	35	41	24	0	0	0.85	no	12.43	male	heatcall	3.64	6.5	13.25	7.16	14.32	7.06	15.5	cooling
10/09/2019	Sep-19	Sep	130	130_Sep-19	43	32	24	1	0	1.34	yes	12.89	male	control	4.6	6.5	13.25	7.16	14.32	7.06	15.5	cooling
10/09/2019	Sep-19	Sep	196	196_Sep-19	29	64	6	1	0	0.45	yes	12.05	female	heatcall	4.06	6.5	13.25	7.16	14.32	7.06	15.5	cooling
10/09/2019	Sep-19	Sep	113	113_Sep-19	50	26	24	0	0	1.92	yes	11.14	male	control	4.53	6.5	13.25	7.16	14.32	7.06	15.5	cooling
10/09/2019	Sep-19	Sep	182	182_Sep-19	26	44	30	0	0	0.59	yes	11.51	male	control	4.37	6.5	13.25	7.16	14.32	7.06	15.5	cooling
10/09/2019	Sep-19	Sep	151	151_Sep-19	26	63	8	3	0	0.41	yes	12.99	female	control	3.81	6.5	13.25	7.16	14.32	7.06	15.5	cooling
10/09/2019	Sep-19	Sep	179	179_Sep-19	35	43	22	0	0	0.81	yes	10.95	male	control	4.15	6.5	13.25	7.16	14.32	7.06	15.5	cooling
10/09/2019	Sep-19	Sep	223	223_Sep-19	27	52	21	0	0	0.52	yes	12.25	male	control	4.29	6.5	13.25	7.16	14.32	7.06	15.5	cooling
10/09/2019	Sep-19	Sep	104	104_Sep-19	25	52	23	0	0	0.48	yes	11.6	male	heatcall	3.42	6.5	13.25	7.16	14.32	7.06	15.5	cooling
10/09/2019	Sep-19	Sep	203	203_Sep-19	32	58	8	1	1	0.55	yes	14.69	female	control	3.97	6.5	13.25	7.16	14.32	7.06	15.5	cooling
10/09/2019	Sep-19	Sep	183	183_Sep-19	31	35	34	0	0	0.89	yes	11.43	male	control	4.37	6.5	13.25	7.16	14.32	7.06	15.5	cooling
10/09/2019	Sep-19	Sep	220	220_Sep-19	26	31	41	2	0	0.84	yes	12.22	male	heatcall	4.64	6.5	13.25	7.16	14.32	7.06	15.5	cooling
10/09/2019	Sep-19	Sep	158	158_Sep-19	41	46	9	4	0	0.89	yes	12.14	male	control	4.95	6.5	13.25	7.16	14.32	7.06	15.5	cooling
10/09/2019	Sep-19	Sep	146	146_Sep-19	42	38	18	2	0	1.11	yes	12.98	female	control	3.66	6.5	13.25	7.16	14.32	7.06	15.5	cooling
10/09/2019	Sep-19	Sep	193	193_Sep-19	48	42	8	2	0	1.14	no	12.45	male	control	4.06	6.5	13.25	7.16	14.32	7.06	15.5	cooling
10/09/2019	Sep-19	Sep	154	154_Sep-19	28	36	36	0	0	0.78	yes	12.86	male	control	4.14	6.5	13.25	7.16	14.32	7.06	15.5	cooling
02/02/2018	Feb-18	Feb	95	95_Feb-18	35	57	8	0	0	0.61	yes	11.94	male	control	3.15	13.5	19.3	15.86	25.7	16.86	26.24	cooling
02/02/2018	Feb-18	Feb	102	102_Feb-18	20	73	7	0	0	0.27	yes	13.8	male	control	5.16	13.5	19.3	15.86	25.7	16.86	26.24	cooling
02/02/2018	Feb-18	Feb	180	180_Feb-18	27	42	31	0	0	0.64	yes	10.25	female	control	4.15	13.5	19.3	15.86	25.7	16.86	26.24	cooling
02/02/2018	Feb-18	Feb	179	179_Feb-18	28	52	20	0	0	0.54	yes	11.67	male	control	4.15	13.5	19.3	15.86	25.7	16.86	26.24	cooling
02/02/2018	Feb-18	Feb	182	182_Feb-18	44	45	11	0	0	0.98	yes	11.15	male	control	4.37	13.5	19.3	15.86	25.7	16.86	26.24	cooling
02/02/2018	Feb-18	Feb	85	85_Feb-18	30	64	6	0	0	0.47	yes	12.43	female	control	4.29	13.5	19.3	15.86	25.7	16.86	26.24	cooling
02/02/2018	Feb-18	Feb	155	155_Feb-18	30	57	13	0	0	0.53	yes	12.48	female	control	4.25	13.5	19.3	15.86	25.7	16.86	26.24	cooling
02/02/2018	Feb-18	Feb	203	203_Feb-18	29	55	16	0	0	0.53	yes	13.91	female	control	3.97	13.5	19.3	15.86	25.7	16.86	26.24	cooling
02/02/2018	Feb-18	Feb	198	198_Feb-18	18	74	8	0	0	0.24	yes	11.52	female	heatcall	5.69	13.5	19.3	15.86	25.7	16.86	26.24	cooling
02/02/2018	Feb-18	Feb	223	223_Feb-18	41	44	12	3	0	0.93	no	12.03	male	control	4.29	13.5	19.3	15.86	25.7	16.86	26.24	cooling
02/02/2018	Feb-18	Feb	213	213_Feb-18	35	52	13	0	0	0.67	yes	14.53	male	heatcall	4.36	13.5	19.3	15.86	25.7	16.86	26.24	cooling
02/02/2018	Feb-18	Feb	194	194_Feb-18	25	55	20	0	0	0.45	yes	12.54	female	heatcall	5.69	13.5	19.3	15.86	25.7	16.86	26.24	cooling
02/02/2018	Feb-18	Feb	195	195_Feb-18	32	56	12	0	0	0.57	yes	11.49	male	heatcall	4.06	13.5	19.3	15.86	25.7	16.86	26.24	cooling
02/02/2018	Feb-18	Feb	135	135_Feb-18	30	56	14	0	0	0.54	yes	12.56	male	heatcall	3.64	13.5	19.3	15.86	25.7	16.86	26.24	cooling
02/02/2018	Feb-18	Feb	130	130_Feb-18	23	62	15	0	0	0.37	yes	13.75	male	control	4.6	13.5	19.3	15.86	25.7	16.86	26.24	cooling
02/02/2018	Feb-18	Feb	206	206_Feb-18	26	63	11	0	0	0.41	yes	11.85	male	control	3.97	13.5	19.3	15.86	25.7	16.86	26.24	cooling
02/02/2018	Feb-18	Feb	191	191_Feb-18	44	47	9	0	0	0.94	yes	12.24	male	control	5.57	13.5	19.3	15.86	25.7	16.86	26.24	cooling
21/09/2017	Sep-17	Sep	155	155_Sep-17	26	63	11	0	0	0.41	yes	11.92	female	control	4.25	5.75	16.5	6.58	17.06	6.81	16.64	cooling
21/09/2017	Sep-17	Sep	177	177_Sep-17	28	55	17	0	0	0.51	yes	11.385	female	control	4.77	5.75	16.5	6.58	17.06	6.81	16.64	cooling
21/09/2017	Sep-17	Sep	186	186_Sep-17	39	51	10	0	0	0.76	yes	12.865	female	control	4.15	5.75	16.5	6.58	17.06	6.81	16.64	cooling
21/09/2017	Sep-17	Sep	226	226_Sep-17	28	47	25	0	0	0.6	yes	11.155	male	control	4.64	5.75	16.5	6.58	17.06	6.81	16.64	cooling
22/09/2017	Sep-17	Sep	135	135_Sep-17	33	56	11	0	0	0.59	yes	13.16	male	heatcall	3.64	6.9	20.9	7.1	18.9	7.49	17.79	warming
22/09/2017	Sep-17	Sep	97	97_Sep-17	32	52	16	0	0	0.62	yes	11.475	male	heatcall	4.45	6.9	20.9	7.1	18.9	7.49	17.79	warming
22/09/2017	Sep-17	Sep	94	94_Sep-17	38	49	13	0	0	0.78	yes	11.395	male	control	3.16	6.9	20.9	7.1	18.9	7.49	17.79	warming
22/09/2017	Sep-17	Sep	182	182_Sep-17	31	46	23	0	0	0.67	yes	10.795	male	control	4.37	6.9	20.9	7.1	18.9	7.49	17.79	warming
22/09/2017	Sep-17	Sep	206	206_Sep-17	21	56	23	0	0	0.38	yes	12.075	male	control	3.97	6.9	20.9	7.1	18.9	7.49	17.79	warming
22/09/2017	Sep-17	Sep	202	202_Sep-17	20	79	1	0	0	0.25	yes	12.415	female	heatcall	3.97	6.9	20.9	7.1	18.9	7.49	17.79	warming
22/09/2017	Sep-17	Sep	142	142_Sep-17	27	52	21	0	0	0.52	yes	13.03	male	heatcall	4.14	6.9	20.9	7.1	18.9	7.49	17.79	warming
22/09/2017	Sep-17	Sep	151	151_Sep-17	23	47	29	1	0	0.49	yes	13.595	female	control	3.81	6.9	20.9	7.1	18.9	7.49	17.79	warming
22/09/2017	Sep-17	Sep	138	138_Sep-17	41	44	14	1	0	0.93	yes	12.895	male	heatcall	3.64	6.9	20.9	7.1	18.9	7.49	17.79	warming
22/09/2017	Sep-17	Sep	146	146_Sep-17	19	65	16	0	0	0.29	yes	12.84	female	control	3.66	6.9	20.9	7.1	18.9	7.49	17.79	warming
22/09/2017	Sep-17	Sep	185	185_Sep-17	40	52	8	0	0	0.77	yes	13.885	female	heatcall	4.75	6.9	20.9	7.1	18.9	7.49	17.79	warming
22/09/2017	Sep-17	Sep	124	124_Sep-17	25	67	8	0	0	0.37	yes	12.12	female	heatcall	5.16	6.9	20.9	7.1	18.9	7.49	17.79	warming
22/09/2017	Sep-17	Sep	143	143_Sep-17	39	42	19	0	0	0.93	yes	12.075	male	control	4.14	6.9	20.9	7.1	18.9	7.49	17.79	warming
22/09/2017	Sep-17	Sep	141	141_Sep-17	29	57	10	4	0	0.51	yes	12.89	female	heatcall	3.64	6.9	20.9	7.1	18.9	7.49	17.79	warming
22/09/2017	Sep-17	Sep	179	179_Sep-17	36	43	21	0	0	0.84	yes	11.295	male	control	4.15	6.9	20.9	7.1	18.9	7.49	17.79	warming
22/09/2017	Sep-17	Sep	95	95_Sep-17	42	43	15	0	0	0.98	yes	12.01	male	control	3.15	6.9	20.9	7.1	18.9	7.49	17.79	warming
22/09/2017	Sep-17	Sep	113	113_Sep-17	41	36	23	0	0	1.14	yes	11.755	male	control	4.53	6.9	20.9	7.1	18.9	7.49	17.79	warming
22/09/2017	Sep-17	Sep	104	104_Sep-17	38	47	15	0	0	0.81	yes	11.455	male	heatcall	3.42	6.9	20.9	7.1	18.9	7.49	17.79	warming
22/09/2017	Sep-17	Sep	194	194_Sep-17	33	55	12	0	0	0.6	yes	12.64	female	heatcall	5.69	6.9	20.9	7.1	18.9	7.49	17.79	warming
22/09/2017	Sep-17	Sep	191	191_Sep-17	33	51	15	1	0	0.65	yes	12.05	male	control	5.57	6.9	20.9	7.1	18.9	7.49	17.79	warming
22/09/2017	Sep-17	Sep	87	87_Sep-17	21	58	21	0	0	0.36	yes	12.855	female	control	4.22	6.9	20.9	7.1	18.9	7.49	17.79	warming
22/09/2017	Sep-17	Sep	123	123_Sep-17	37	53	10	0	0	0.7	yes	11.56	male	control	6.17	6.9	20.9	7.1	18.9	7.49	17.79	warming
22/09/2017	Sep-17	Sep	198	198_Sep-17	38	47	15	0	0	0.81	yes	12.44	female	heatcall	5.69	6.9	20.9	7.1	18.9	7.49	17.79	warming
22/09/2017	Sep-17	Sep	213	213_Sep-17	28	60	12	0	0	0.47	yes	13.415	male	heatcall	4.36	6.9	20.9	7.1	18.9	7.49	17.79	warming
22/09/2017	Sep-17	Sep	92	92_Sep-17	34	52	14	0	0	0.65	yes	11.72	male	control	4.22	6.9	20.9	7.1	18.9	7.49	17.79	warming
22/09/2017	Sep-17	Sep	180	180_Sep-17	42	50	8	0	0	0.84	yes	10.62	female	control	4.15	6.9	20.9	7.1	18.9	7.49	17.79	warming
23/09/2017	Sep-17	Sep	85	85_Sep-17	29	60	11	0	0	0.48	yes	11.73	female	control	4.29	9.3	22.7	8.1	19.86	7.36	18.67	warming
23/09/2017	Sep-17	Sep	115	115_Sep-17	25	48	27	0	0	0.52	yes	11.09	female	control	6.17	9.3	22.7	8.1	19.86	7.36	18.67	warming
23/09/2017	Sep-17	Sep	154	154_Sep-17	41	49	10	0	0	0.84	yes	11.685	male	control	4.14	9.3	22.7	8.1	19.86	7.36	18.67	warming
23/09/2017	Sep-17	Sep	203	203_Sep-17	33	65	2	0	0	0.51	yes	13.05	female	control	3.97	9.3	22.7	8.1	19.86	7.36	18.67	warming
23/09/2017	Sep-17	Sep	158	158_Sep-17	25	64	11	0	0	0.39	yes	12.52	male	control	4.95	9.3	22.7	8.1	19.86	7.36	18.67	warming
23/09/2017	Sep-17	Sep	183	183_Sep-17	42	34	24	0	0	1.24	yes	10.99	male	control	4.37	9.3	22.7	8.1	19.86	7.36	18.67	warming
23/09/2017	Sep-17	Sep	196	196_Sep-17	12	86	2	0	0	0.14	yes	11.735	female	heatcall	4.06	9.3	22.7	8.1	19.86	7.36	18.67	warming
23/09/2017	Sep-17	Sep	102	102_Sep-17	22	54	24	0	0	0.41	yes	11.96	male	control	5.16	9.3	22.7	8.1	19.86	7.36	18.67	warming
23/09/2017	Sep-17	Sep	220	220_Sep-17	24	50	25	0	1	0.48	yes	13.22	male	heatcall	4.64	9.3	22.7	8.1	19.86	7.36	18.67	warming
23/09/2017	Sep-17	Sep	96	96_Sep-17	17	67	16	0	0	0.25	yes	11.775	male	heatcall	5.31	9.3	22.7	8.1	19.86	7.36	18.67	warming
23/09/2017	Sep-17	Sep	207	207_Sep-17	28	53	19	0	0	0.53	yes	12.045	female	heatcall	4.11	9.3	22.7	8.1	19.86	7.36	18.67	warming
23/09/2017	Sep-17	Sep	130	130_Sep-17	34	50	16	0	0	0.68	yes	13.325	male	control	4.6	9.3	22.7	8.1	19.86	7.36	18.67	warming
23/09/2017	Sep-17	Sep	195	195_Sep-17	32	44	22	2	0	0.73	yes	11.37	male	heatcall	4.06	9.3	22.7	8.1	19.86	7.36	18.67	warming
08/02/2019	Feb-19	Feb	193	193_Feb-19	32	64	4	0	0	0.5	yes	12.696	male	control	4.06	19.5	30.65	17.82	28.32	16.47	28.13	warming
08/02/2019	Feb-19	Feb	154	154_Feb-19	45	52	2	1	0	0.87	yes	13.845	male	control	4.14	19.5	30.65	17.82	28.32	16.47	28.13	warming
08/02/2019	Feb-19	Feb	113	113_Feb-19	34	20	44	2	0	1.7	yes	11.867	male	control	4.53	19.5	30.65	17.82	28.32	16.47	28.13	warming
08/02/2019	Feb-19	Feb	97	97_Feb-19	28	59	12	1	0	0.47	yes	11.805	male	heatcall	4.45	19.5	30.65	17.82	28.32	16.47	28.13	warming
08/02/2019	Feb-19	Feb	142	142_Feb-19	25	70	5	0	0	0.36	yes	12.474	male	heatcall	4.14	19.5	30.65	17.82	28.32	16.47	28.13	warming
08/02/2019	Feb-19	Feb	102	102_Feb-19	33	56	11	0	0	0.59	yes	11.478	male	control	5.16	19.5	30.65	17.82	28.32	16.47	28.13	warming
08/02/2019	Feb-19	Feb	145	145_Feb-19	29	59	12	0	0	0.49	yes	12.208	female	heatcall	3.66	19.5	30.65	17.82	28.32	16.47	28.13	warming
08/02/2019	Feb-19	Feb	213	213_Feb-19	45	43	12	0	0	1.05	yes	12.768	male	heatcall	4.36	19.5	30.65	17.82	28.32	16.47	28.13	warming
08/02/2019	Feb-19	Feb	183	183_Feb-19	39	29	32	0	0	1.34	yes	11.328	male	control	4.37	19.5	30.65	17.82	28.32	16.47	28.13	warming
08/02/2019	Feb-19	Feb	158	158_Feb-19	30	54	16	0	0	0.56	yes	12.48	male	control	4.95	19.5	30.65	17.82	28.32	16.47	28.13	warming
08/02/2019	Feb-19	Feb	92	92_Feb-19	29	54	15	2	0	0.54	yes	12.417	male	control	4.22	19.5	30.65	17.82	28.32	16.47	28.13	warming
08/02/2019	Feb-19	Feb	85	85_Feb-19	38	54	6	2	0	0.7	yes	11.533	female	control	4.29	19.5	30.65	17.82	28.32	16.47	28.13	warming
08/02/2019	Feb-19	Feb	130	130_Feb-19	34	51	15	0	0	0.67	yes	12.6	male	control	4.6	19.5	30.65	17.82	28.32	16.47	28.13	warming
08/02/2019	Feb-19	Feb	223	223_Feb-19	30	52	18	0	0	0.58	yes	11.958	male	control	4.29	19.5	30.65	17.82	28.32	16.47	28.13	warming
08/02/2019	Feb-19	Feb	146	146_Feb-19	27	58	15	0	0	0.47	yes	13.066	female	control	3.66	19.5	30.65	17.82	28.32	16.47	28.13	warming
