# Supplementary material for: A prenatal acoustic signal of heat reduces a biomarker of chronic stress at adulthood across seasons
Source: Front Physiol. 2024 Mar 29;15:1348993. doi: 10.3389/fphys.2024.1348993 (PMC11009423; doi:10.3389/fphys.2024.1348993)
Supplement: Supplementary file 3 [file DataSheet2.csv]

sampling_period	birdID	playback	HLR	HLR_scaled(per_period)	mass	mass_scaled(per_period)	sampling_period	sampling_number	sampling_within_60min
Feb-18	102	control	0.27	-1.454162327	13.8	1.343636438	2	2	yes
Feb-18	113	control	0.72	0.309118339	11.92	-0.327698135	2	2	yes
Feb-18	123	control	0.85	0.818510531	12.42	0.116805741	2	2	no
Feb-18	130	control	0.37	-1.062322179	13.75	1.299186051	2	2	yes
Feb-18	135	heatcall	0.54	-0.396193927	12.56	0.241266826	2	2	yes
Feb-18	138	heatcall	0.38	-1.023138164	12.32	0.027904966	2	2	yes
Feb-18	146	control	0.51	-0.513745972	14.77	2.205973957	2	2	yes
Feb-18	151	control	0.71	0.269934324	12.79	0.445738609	2	2	yes
Feb-18	154	control	0.62	-0.082721809	13.22	0.828011942	2	2	yes
Feb-18	155	control	0.53	-0.435377942	12.48	0.170146206	2	2	yes
Feb-18	158	control	0.57	-0.278641883	12.61	0.285717214	2	2	yes
Feb-18	179	control	0.54	-0.396193927	11.67	-0.549950073	2	2	yes
Feb-18	180	control	0.64	-0.004353779	10.25	-1.812341081	2	2	yes
Feb-18	182	control	0.98	1.327902723	11.15	-1.012234104	2	2	yes
Feb-18	186	control	0.41	-0.90558612	12.06	-0.20323705	2	2	no
Feb-18	191	control	0.94	1.171166664	12.24	-0.043215655	2	2	yes
Feb-18	193	control	0.79	0.583406442	11.94	-0.30991798	2	1	no
Feb-18	194	heatcall	0.45	-0.74885006	12.54	0.223486671	2	2	yes
Feb-18	195	heatcall	0.57	-0.278641883	11.49	-0.709971468	2	2	yes
Feb-18	196	heatcall	0.56	-0.317825898	12.86	0.507969151	2	2	no
Feb-18	198	heatcall	0.24	-1.571714371	11.52	-0.683301236	2	2	yes
Feb-18	203	control	0.53	-0.435377942	13.91	1.441427291	2	2	yes
Feb-18	206	control	0.41	-0.90558612	11.85	-0.389928678	2	2	yes
Feb-18	207	heatcall	0.95	1.210350679	11.47	-0.727751623	2	2	yes
Feb-18	213	heatcall	0.67	0.113198265	14.53	1.992612097	2	2	yes
Feb-18	214	control	0.91	1.05361462	10.28	-1.785670848	2	1	yes
Feb-18	218	control	1.36	2.816895285	10.39	-1.687879995	2	1	no
Feb-18	220	heatcall	0.98	1.327902723	13.88	1.414757058	2	2	yes
Feb-18	221	control	0.24	-1.571714371	12.98	0.614650082	2	1	yes
Feb-18	223	control	0.93	1.131982649	12.03	-0.229907282	2	1	no
Feb-18	226	control	0.56	-0.317825898	10.73	-1.38561736	2	2	yes
Feb-18	85	control	0.47	-0.670482031	12.43	0.125695818	2	2	yes
Feb-18	87	control	0.8	0.622590457	12.8	0.454628686	2	2	no
Feb-18	92	control	0.41	-0.90558612	12.1	-0.16767674	2	2	yes
Feb-18	93	control	1.06	1.641374842	10.71	-1.403397515	2	1	yes
Feb-18	95	control	0.61	-0.121905824	11.94	-0.30991798	2	2	yes
Feb-19	102	control	0.59	-0.366388062	11.478	-1.229344992	3	3	yes
Feb-19	113	control	1.7	2.623985095	11.867	-0.648657869	3	3	yes
Feb-19	130	control	0.67	-0.150865673	12.6	0.445541773	3	3	yes
Feb-19	142	heatcall	0.36	-0.986014933	12.474	0.257452885	3	2	yes
Feb-19	145	heatcall	0.49	-0.63579105	12.208	-0.139623656	3	1	yes
Feb-19	146	control	0.47	-0.689671647	13.066	1.141172106	3	3	yes
Feb-19	154	control	0.87	0.387940301	13.845	2.30403912	3	3	yes
Feb-19	158	control	0.56	-0.447208959	12.48	0.266409499	3	3	yes
Feb-19	183	control	1.34	1.654134341	11.328	-1.453260335	3	2	yes
Feb-19	193	control	0.5	-0.608850751	12.696	0.588847593	3	2	yes
Feb-19	213	heatcall	1.05	0.872865678	12.768	0.696326958	3	3	yes
Feb-19	223	control	0.58	-0.393328361	11.958	-0.512815894	3	2	yes
Feb-19	85	control	0.7	-0.070044777	11.533	-1.147242699	3	3	yes
Feb-19	92	control	0.54	-0.501089556	12.417	0.172365055	3	3	yes
Feb-19	97	heatcall	0.47	-0.689671647	11.805	-0.741209544	3	2	yes
Sep-17	102	control	0.41	-0.860888705	11.96	-0.229705066	1	1	yes
Sep-17	104	heatcall	0.81	0.8217574	11.455	-0.853210756	1	1	yes
Sep-17	113	control	1.14	2.209940436	11.755	-0.482811336	1	1	yes
Sep-17	115	control	0.52	-0.398161026	11.09	-1.303863383	1	1	yes
Sep-17	123	control	0.7	0.359029721	11.56	-0.723570959	1	1	yes
Sep-17	124	heatcall	0.37	-1.029153315	12.12	-0.032158709	1	1	yes
Sep-17	130	control	0.68	0.274897416	13.325	1.455612292	1	1	yes
Sep-17	135	heatcall	0.59	-0.103697958	13.16	1.251892611	1	1	yes
Sep-17	138	heatcall	0.93	1.326551231	12.895	0.924706458	1	1	yes
Sep-17	141	heatcall	0.51	-0.440227179	12.89	0.918533134	1	1	yes
Sep-17	142	heatcall	0.52	-0.398161026	13.03	1.091386196	1	1	yes
Sep-17	143	control	0.93	1.326551231	12.075	-0.087718622	1	1	yes
Sep-17	146	control	0.29	-1.365682536	12.84	0.856799897	1	1	yes
Sep-17	151	control	0.49	-0.524359484	13.595	1.78897177	1	1	yes
Sep-17	154	control	0.84	0.947955858	11.685	-0.569237867	1	1	yes
Sep-17	155	control	0.41	-0.860888705	11.92	-0.279091656	1	1	yes
Sep-17	158	control	0.39	-0.94502101	12.52	0.461707183	1	1	yes
Sep-17	177	control	0.51	-0.440227179	11.385	-0.939637287	1	1	yes
Sep-17	179	control	0.84	0.947955858	11.295	-1.050757113	1	1	yes
Sep-17	180	control	0.84	0.947955858	10.62	-1.884155806	1	1	yes
Sep-17	182	control	0.67	0.232831263	10.795	-1.668089478	1	1	yes
Sep-17	183	control	1.24	2.630601962	10.99	-1.427329856	1	1	yes
Sep-17	185	heatcall	0.77	0.653492789	13.885	2.147024542	1	1	yes
Sep-17	186	control	0.76	0.611426637	12.865	0.887666516	1	1	yes
Sep-17	191	control	0.65	0.148698958	12.05	-0.11858524	1	1	yes
Sep-17	194	heatcall	0.6	-0.061631805	12.64	0.609866951	1	1	yes
Sep-17	195	heatcall	0.73	0.485228179	11.37	-0.958157258	1	1	yes
Sep-17	196	heatcall	0.14	-1.996674825	11.735	-0.507504631	1	1	yes
Sep-17	198	heatcall	0.81	0.8217574	12.44	0.362934005	1	1	yes
Sep-17	202	heatcall	0.25	-1.533947147	12.415	0.332067386	1	1	yes
Sep-17	203	control	0.51	-0.440227179	13.05	1.116079491	1	1	yes
Sep-17	206	control	0.38	-0.987087163	12.075	-0.087718622	1	1	yes
Sep-17	207	heatcall	0.53	-0.356094873	12.045	-0.124758564	1	1	yes
Sep-17	213	heatcall	0.47	-0.608491789	13.415	1.566732118	1	1	yes
Sep-17	220	heatcall	0.48	-0.566425636	13.22	1.325972495	1	1	yes
Sep-17	226	control	0.6	-0.061631805	11.155	-1.223610175	1	1	yes
Sep-17	85	control	0.48	-0.566425636	11.73	-0.513677955	1	1	yes
Sep-17	87	control	0.36	-1.071219468	12.855	0.875319868	1	1	yes
Sep-17	92	control	0.65	0.148698958	11.72	-0.526024602	1	1	yes
Sep-17	94	control	0.78	0.695558942	11.395	-0.92729064	1	1	yes
Sep-17	95	control	0.98	1.536881994	12.01	-0.16797183	1	1	yes
Sep-17	96	heatcall	0.25	-1.533947147	11.775	-0.458118042	1	1	yes
Sep-17	97	heatcall	0.62	0.0225005	11.475	-0.828517461	1	1	yes
Sep-19	102	control	0.35	-1.174220379	11.39	-1.018360012	4	4	yes
Sep-19	104	heatcall	0.48	-0.828078317	11.6	-0.79217746	4	2	yes
Sep-19	113	control	1.92	3.006110675	11.14	-1.287624954	4	4	yes
Sep-19	130	control	1.34	1.461784553	12.89	0.597229642	4	4	yes
Sep-19	135	heatcall	0.85	0.157095243	12.43	0.101782148	4	3	no
Sep-19	146	control	1.11	0.849379367	12.98	0.694165021	4	4	yes
Sep-19	150	control	0.48	-0.828078317	13.11	0.834182791	4	1	yes
Sep-19	151	control	0.41	-1.014462504	12.99	0.704935619	4	3	yes
Sep-19	154	control	0.78	-0.029288944	12.86	0.564917849	4	4	yes
Sep-19	158	control	0.89	0.263600493	12.14	-0.210565185	4	4	yes
Sep-19	179	control	0.81	0.050589994	10.95	-1.49226631	4	3	yes
Sep-19	182	control	0.59	-0.53518888	11.51	-0.889112839	4	3	yes
Sep-19	183	control	0.89	0.263600493	11.43	-0.975277621	4	3	yes
Sep-19	193	control	1.14	0.929258304	12.45	0.123323344	4	3	no
Sep-19	196	heatcall	0.45	-0.907957255	12.05	-0.307500564	4	3	yes
Sep-19	203	control	0.55	-0.64169413	14.69	2.535937227	4	3	yes
Sep-19	220	heatcall	0.84	0.130468931	12.22	-0.124400403	4	3	yes
Sep-19	223	control	0.52	-0.721573067	12.25	-0.09208861	4	3	yes
Sep-19	87	control	0.81	0.050589994	13.79	1.566583434	4	3	yes
Sep-19	96	heatcall	0.61	-0.481936255	11.84	-0.533683116	4	2	yes
